# Supplementary material for: A Comparative Study of the Pharmaceutical Properties between Amorphous Drugs Loaded-Mesoporous Silica and Pure Amorphous Drugs Prepared by Solvent Evaporation
Source: Pharmaceuticals (Basel). 2022 Jun 9;15(6):730. doi: 10.3390/ph15060730 (PMC9228546; doi:10.3390/ph15060730)
Supplement: Supplementary file 1 [file pharmaceuticals-15-00730-s001.zip]

Archive with 1 entries (1 files):
- pharmaceuticals-1735877-supplementary.pdf
